# Supplementary material for: Oil Accumulation in Transgenic Potato Tubers Alters Starch Quality and Nutritional Profile
Source: Front Plant Sci. 2017 Apr 12;8:554. doi: 10.3389/fpls.2017.00554 (PMC5388768; doi:10.3389/fpls.2017.00554)
Supplement: Supplementary file 2 [file DataSheet2.XLSX]

## Sheet: Identified metabolites
Metabolite Name	Analyte Signal Annotation	Mean RT (min)	Mean RI (Kovats)	Quantifier ion m/z	Signal intensity ratio (WT/HO)	p-value	WT mean	HO mean	WT SD	HO SD
L-Valine	Unident._MST_RI1079.7_ID22_ID22_RI1079.7_MZ74	7.107	1079.9	74	0.143607	0	946.464	6590.63	225.025	2364.89
L-Alanine	L-Alanine (2TMS)_ID14_RI1079.6_MZ116	7.169	1087.2	116	0.0630405	0	6229.93	98824.3	2103.07	41964.8
L-Leucine	L-Leucine derivative 2_ID21_RI1144.1_MZ86	7.71	1150.5	86	0.231284	0	1935.56	8368.76	1148.26	5013.43
[Phosphoric acid, bis(trimethylsilyl)monomethyl ester, MS91, RI1170.6, Putative but Unconfirmed]	[Phosphoric acid, bis(trimethylsilyl)monomethyl ester, MS91, RI1170.6, Putative but Unconfirmed]_ID25_RI1170.6_MZ241	7.851	1167	241	0.44456	0	7310.2	16443.7	2180.33	5006.44
L-Isoleucine	L-Isoleucine unknown derivative_ID24_RI1169.2_MZ86	7.915	1174.5	86	0.0786626	0	4360.9	55438	2378.74	22929
L-Valine	L-Valine (2TMS)_ID35_RI1211.4_MZ144	8.215	1209.5	144	0.0949134	0	10141.4	106849	2371.38	45728.2
L-Serine	L-Serine (2TMS)_ID42_RI1259.3_MZ132	8.598	1254.5	132	0.441533	0	13070.8	29603.2	1012.38	9695.65
L-Threonine	L-Threonine (2TMS)_ID52_RI1297_MZ219	8.929	1293.1	219	0.168732	0	2493.73	14779.3	475.507	4150.78
4-amino-butanoic acid	Unident._MST_RI1299.9_ID67_ID67_RI1299.9_MZ147	8.987	1299.9	147	0.243252	0	2303.92	9471.32	494.634	5219.27
Glycine	Glycine (3TMS)_ID56_RI1308.3_MZ248	9.072	1309.8	248	0.369886	0	1590.28	4299.38	270.769	1205.89
L-Homoserine	L-Homoserine (3TMS)_ID88_RI1446.5_MZ218	10.246	1447.2	218	0.064593	0	34.6861	536.994	31.9253	373.457
L-Malic acid	L-Malic acid (3TMS)_ID99_RI1482.8_MZ245	10.549	1482.8	245	0.0976044	0	22167.2	227112	8964.63	103782
L-Aspartic acid	L-Aspartic acid (3TMS)_ID110_RI1513.5_MZ218	10.822	1514.6	218	0.561591	0	10644.4	18954	3514.66	5198.24
L-Methionine	L-Methionine (2TMS)_ID111_RI1515.1_MZ176	10.868	1520.1	176	0.137874	0	2782.98	20185	1323.16	12717.5
Pyroglutamic acid	Pyroglutamic acid (2TMS)_ID116_RI1521.2_MZ156	10.912	1525.2	156	0.207471	0	201685	972110	24046.6	405629
L-Glutamine	Unident._MST_RI1536.7_ID58_ID58_RI1536.7_MZ156	11.012	1537	156	0.207971	0	18954	91137.6	3136.09	30934.9
Threonic acid	L-Threonic acid (4TMS)_ID126_RI1553_MZ292	11.11	1548.4	292	0.564248	0	749.759	1328.78	74.2367	454.947
L-Asparagine BP	Unident._MST_RI1592.4_ID3_ID3_RI1592.4_MZ159	11.494	1593.3	159	2.00056	0	62007.2	30994.8	5862.62	10713.7
L-Glutamic acid	Unident._MST_RI1608.3_ID5_ID5_RI1608.3_MZ246	11.614	1608.8	246	0.353546	0	25255.2	71434.2	7834.26	22712.6
L-Asparagine BP	Unident._MST_RI1619_ID6_ID6_RI1619_MZ216	11.687	1619.1	216	3.67484	0	2015.66	548.504	539.79	453.976
L-Phenylalanine	L-Phenylalanine (2TMS)_ID148_RI1630.8_MZ218	11.756	1628.8	218	0.0451923	0	2420.27	53555	1929.4	25056.6
L-Glutamine	Unident._MST_RI1728.4_ID27_ID27_RI1728.4_MZ227	12.46	1728	227	0.231156	0	5684.88	24593.3	2457.87	7373.41
Putrescine	Putrescine (4TMS)_ID181_RI1737.9_MZ214	12.604	1747.9	214	0.595186	0	696.223	1169.76	196.249	245.038
L-Glutamine	L-Glutamine (3TMS)_ID190_RI1775.6_MZ156	12.792	1774.7	156	0.211606	0	141548	668923	36163.5	286729
Citric acid	Citric acid (4TMS)_ID198_RI1813.8_MZ465	13.084	1815.7	465	2.22707	0	173113	77731.4	33419.9	38038
D-Glucose	D-(+)-Glucose methoxime (5TMS)_ID219_RI1885.7_MZ162	13.637	1893.7	162	0.00919737	0	176.726	19214.9	179.704	11975.7
L-Lysine	L-Lysine (4TMS)_ID224_RI1912.1_MZ156	13.835	1921.3	156	0.133495	0	6400.91	47948.6	2957.26	19784.7
L-Tyrosine	L-Tyrosine (3TMS)_ID229_RI1933_MZ218	13.958	1938.7	218	0.0258527	0	3369.88	130349	3220.74	82124.8
D-glucopyranose putative	Unident._MST_RI1947.8_ID102_ID102_RI1947.8_MZ361	14.024	1947.9	361	0.0668011	0	158.743	2376.36	89.6418	1480.95
DL-glutamine putative	Unident._MST_RI1994.2_ID75_ID75_RI1994.2_MZ317	14.355	1994.4	317	0.0963665	0	164.261	1704.55	75.7771	1168.24
L-Tryptophan	L-Tryptophan (3TMS)_ID262_RI2210.3_MZ202	15.743	2218.6	202	0.0607162	0	1231.17	20277.5	957.039	13488
Glucose 6-phosphate	D-Glucose-6-phosphate methoxime (6TMS) EZ Peak 1_ID271_RI2306.9_MZ315	16.255	2309.6	315	0.26632	3.97628e-09	370.889	1392.64	136.827	563.671
Phosphoric acid	Phosphoric acid (3TMS)_ID48_RI1273_MZ314	8.702	1266.6	314	0.279422	1e-05	42719.6	152885	9425.42	92014.2
L-Threonine	Unident._MST_RI1397_ID130_ID130_RI1397_MZ160	9.817	1397	160	0.0407925	1e-05	82.6486	2026.07	72.4607	1681.69
[Inositol, scyllo- (6TMS), MS88, RI2078.2, Putative but Unconfirmed]	[Inositol, scyllo- (6TMS), MS88, RI2078.2, Putative but Unconfirmed]_ID249_RI2078.2_MZ305	14.951	2087.8	305	0.291103	1e-05	10934.3	37561.6	4720.69	23508.8
[Inositol monophosphate, MS94, RI2407.7, Putative but Unconfirmed]	[Inositol monophosphate, MS94, RI2407.7, Putative but Unconfirmed]_ID280_RI2407.7_MZ318	16.845	2414.3	318	0.145973	2e-05	477.691	3272.47	148.58	2576.2
Sucrose	Sucrose (8TMS)_ID295_RI2622.8_MZ451	17.989	2620.8	451	0.406542	3e-05	39323.4	96726.6	7096.37	54704.1
Nicotinic acid	Nicotinic acid (1TMS)_ID55_RI1303.3_MZ180	9.03	1305	180	0.671762	6e-05	385.471	573.822	53.3095	183.672
[2-O-Glycerol-d-galactopyranoside (6TMS), MS88, RI2301.6]	[2-O-Glycerol-d-galactopyranoside (6TMS), MS88, RI2301.6]_ID269_RI2301.6_MZ204	16.18	2296.9	204	1.36243	0.0001	6484.99	4759.88	341.378	1777.87
pyroglutamic acid putative	Unident._MST_RI1507.1_ID131_ID131_RI1507.1_MZ157	10.768	1508.3	157	0.202805	0.000146929	769.649	3795.03	210.52	3262
Fumaric acid	Fumaric acid (2TMS)_ID63_RI1355.7_MZ246	9.383	1346.3	246	0.371485	0.00015	526.123	1416.27	274.209	927.64
[D-Glucose, 2,3,4,5,6-pentakis-O-(trimethylsilyl)-, MS87, RI1966.6]	[D-Glucose, 2,3,4,5,6-pentakis-O-(trimethylsilyl)-, MS87, RI1966.6]_ID240_RI1966.6_MZ204	14.096	1958.1	204	0.0067934	0.00027	5141.73	756872	3127.77	858804
D-Fructose	D-(-)-Fructose derivative 2_ID211_RI1867.7_MZ364	13.485	1872	364	0.00615122	0.000390601	370.206	60184.1	414.115	70664.4
L-Asparagine putative	Unident._MST_RI1943.7_ID115_ID115_RI1943.7_MZ449	13.996	1944	449	0.515714	0.0006	1139.67	2209.9	582.825	1112.29
L-Proline	L-Proline (2TMS)_ID53_RI1300_MZ142	8.997	1301.1	142	0.0469934	0.000657969	708.16	15069.4	385.688	17867.7
[Glycerol-3-phosphate (4TMS), MS93, RI1759.6, Putative but Unconfirmed]	[Glycerol-3-phosphate (4TMS), MS93, RI1759.6, Putative but Unconfirmed]_ID186_RI1759.6_MZ299	12.661	1756	299	0.562598	0.001	1548.97	2753.25	427.869	1496.65
D-glucopyranose putative	Unident._MST_RI1889.9_ID152_ID152_RI1889.9_MZ435	13.614	1890.3	435	0.00274543	0.00145177	18.022	6564.36	10.2831	8868.85
Glyceric acid	Glyceric acid (3TMS)_ID59_RI1330.8_MZ292	9.21	1326	292	0.570877	0.00151875	299.809	525.173	77.3086	295.288
Glutamine [-H2O] (3TMS) MP	[Unknown, RI1589.5]_ID140_RI1589.5_MZ344	11.456	1588.8	344	0.044491	0.00156496	1906.64	42854.5	784.906	55944.5
fructofuranose putative	Unident._MST_RI1800.4_ID236_ID236_RI1800.4_MZ437	12.975	1800.4	437	0.010959	0.002732	53.1331	4848.36	23.4926	6814.56
D-Mannose	D-(+)-Mannose methoxime (5TMS) EZ Peak 1_ID214_RI1871.6_MZ205	13.55	1881.4	205	0.0728127	0.00356187	691.231	9493.27	120.754	13282.8
Ascorbic acid	L-Ascorbic acid (4TMS)_ID231_RI1938_MZ332	13.987	1943	332	0.183666	0.00493228	1388.61	7560.53	825.036	9677.62
[Pentasiloxane, dodecamethyl-, MS92, RI1152.7]	[Pentasiloxane, dodecamethyl-, MS92, RI1152.7]_ID22_RI1152.7_MZ281	7.76	1156.3	281	0.649397	0.00617035	3968.12	6110.47	1219.36	3142.88
Glycerol	Glycerol (3TMS)_ID46_RI1271.6_MZ205	8.688	1264.9	205	0.807188	0.00664	20080.4	24877	3189.64	6760.15
Gamma-Aminobutyric acid	4-Aminobutyric acid (3TMS)_ID119_RI1525.3_MZ174	10.968	1531.8	174	0.744665	0.00668	109042	146431	30517	45897
D-fructose putative	Unident._MST_RI1820.7_ID73_ID73_RI1820.7_MZ217	13.124	1821.3	217	0.0625161	0.00735905	11632.5	186072	5520.46	290638
L-Asparagine	L-Asparagine (3TMS)_ID163_RI1673.2_MZ188	12.015	1665.3	188	1.29177	0.02724	102942	79690.3	13796.3	45039.1
sorbitol derivative	Unident._MST_RI1928.8_ID161_ID161_RI1928.8_MZ345	13.889	1929.2	345	0.426362	0.0409397	758.848	1779.82	1377.02	1195.43
[Sedoheptulose methoxime (6TMS), MS84, RI2122.6]	[Sedoheptulose methoxime (6TMS), MS84, RI2122.6]_ID253_RI2122.6_MZ319	15.21	2129.1	319	0.566706	0.0674433	314.873	555.62	74.9409	607.051
laurate (one sample only)	Unident._MST_RI1650.5_ID7_ID7_RI1650.5_MZ132	11.91	1650.5	132	1.44428	0.0967793	450.928	312.216	254.983	122.994
Methionine (1TMS)	Unident._MST_RI1421.7_ID56_ID56_RI1421.7_MZ221	10.029	1421.9	221	0.862223	0.17474	778.838	903.29	135.659	394.979
Stearic acid	Octadecanoic acid (1TMS)_ID264_RI2243_MZ342	15.857	2239	342	0.898828	0.18264	9231.23	10270.3	2263.4	1803.7
Succinic acid	Succinic acid (2TMS)_ID58_RI1319.6_MZ247	9.081	1310.9	247	1.36339	0.19043	570.426	418.387	369.914	122.484
n-hexadecane	Unident._MST_RI1600_ID4_ID4_RI1600_MZ85	11.551	1600	85	0.92151	0.19832	13395.5	14536.5	2633.66	1883.53
Palmitic acid	Hexadecanoic acid (1TMS)_ID247_RI2046.2_MZ314	14.651	2040.5	314	0.9273	0.3105	3939.03	4247.85	882.13	743.023
Asparagine [+CO2] (4TMS)	Unident._MST_RI1942.9_ID172_ID172_RI1942.9_MZ232	13.986	1942.9	232	0.82906	0.35403	1799.26	2170.24	961.823	1369.89
Beta-Alanine	beta-Alanine (3TMS)_ID84_RI1427.6_MZ248	10.116	1432.1	248	0.906991	0.39774	2256.91	2488.35	753.011	772.071
L-Glutamic acid (2TMS)	Unident._MST_RI1529.1_ID2_ID2_RI1529.1_MZ158	10.946	1529.2	158	1.10167	0.437154	9809.28	8903.98	2560.72	4321.38
Eicosane (C20 alkane standard)	Unident._MST_RI2000_ID230_ID230_RI2000_MZ85	14.392	2000	85	0.950445	0.45404	14376.1	15125.7	2923.76	2445.25
Octacosane (C28 alkane standard)	Unident._MST_RI2800_ID106_ID106_RI2800_MZ99	18.968	2800	99	0.962965	0.55103	3412.25	3543.48	663.792	485.822
n-dodecane	n-dodecane_ID29_RI1200_MZ41	8.131	1199.7	41	1.03542	0.61497	N/A	N/A	N/A	N/A
Heneicosane (C21 alkane standard)	Unident._MST_RI2100_ID33_ID33_RI2100_MZ85	15.028	2100	85	1.0252	0.70031	15459.1	15079.2	2999.04	2148.34
Pentacosane (C25 alkane standard)	Unident._MST_RI2500_ID149_ID149_RI2500_MZ85	17.321	2500	85	0.974425	0.70203	13778.9	14140.6	2876.23	2043.79
[N-Trimethylsilyl-2-pyrrolidinone, MS88, RI1137.1]	[N-Trimethylsilyl-2-pyrrolidinone, MS88, RI1137.1]_ID20_RI1137.1_MZ142	7.652	1143.7	142	0.948648	0.722697	1244.77	1312.15	555.513	472.337
n-docosane	n-docosane_ID260_RI2200_MZ57	15.636	2199.9	57	1.02585	0.73412	34940.8	34060.3	7394.33	6901.92
[Tetradecanoic acid (1TMS), MS93, RI1849.4, Putative but Unconfirmed]	[Tetradecanoic acid (1TMS), MS93, RI1849.4, Putative but Unconfirmed]_ID207_RI1849.4_MZ285	13.341	1851.5	285	0.989325	0.91601	1989.19	2010.66	631.41	406.595
Hexadecanoic acid (1TMS)	Unident._MST_RI2039.8_ID186_ID186_RI2039.8_MZ129	14.645	2039.8	129	0.993405	0.92265	6524.07	6567.38	1295.71	1138.77
Ribitol (internal standard)	Ribitol (5TMS)_ID172_RI1719.8_MZ319	12.41	1720.9	319	0.99059	0.88994	58469.2	59024.6	12123.5	9026.11

## Sheet: Unidentified metabolites
Metabolite Name	Analyte Signal Annotation	Mean RT (min)	Mean RI (Kovats)	Quantifier ion m/z	Signal intensity ratio (WT/HO)	p-value	WT mean	HO mean	WT SD	HO SD
[Unknown, RI1346.3]	[Unknown, RI1346.3]_ID62_RI1346.3_MZ43	9.372	1345	43	2.4863	0	15458.6	6217.51	3299.46	1155.9
Unident._MST_RI1706_ID8	Unident._MST_RI1706_ID8_ID8_RI1706_MZ173	12.301	1705.6	173	0.25799	0	4604.9	17849.1	857.81	5549.08
Unident._MST_RI2007.4_ID76	Unident._MST_RI2007.4_ID76_ID76_RI2007.4_MZ205	14.444	2007.8	205	0.0883649	0	87.6901	992.364	14.0351	716.314
[Unknown, RI1665.4]	[Unknown, RI1665.4]_ID162_RI1665.4_MZ275	11.951	1656.3	275	0.205037	0	235.002	1146.15	62.6286	598.915
Unident._MST_RI1558_ID110	Unident._MST_RI1558_ID110_ID110_RI1558_MZ146	11.196	1558.5	146	0.104714	2.99567e-11	305.722	2919.59	342.417	1157.24
Unident._MST_RI2019.4_ID87	Unident._MST_RI2019.4_ID87_ID87_RI2019.4_MZ289	14.516	2019	289	0.0932651	1e-05	78.1945	838.411	49.409	669.58
[Unknown, RI1758.8]	[Unknown, RI1758.8]_ID185_RI1758.8_MZ392	12.628	1751.4	392	0.255525	1e-05	284.569	1113.66	100.543	722.839
Unident._MST_RI1693.4_ID68	Unident._MST_RI1693.4_ID68_ID68_RI1693.4_MZ299	12.213	1693.1	299	0.298966	2e-05	773.564	2587.47	396.385	1658.26
Unident._MST_RI2095.4_ID193	Unident._MST_RI2095.4_ID193_ID193_RI2095.4_MZ347	15.002	2095.7	347	0.334297	2e-05	653.413	1954.58	87.6791	1171.39
Unident._MST_RI1109.9_ID101	Unident._MST_RI1109.9_ID101_ID101_RI1109.9_MZ142	7.372	1110.9	142	0.618561	4e-05	1994.06	3223.71	545.241	1024.23
Unident._MST_RI2153.4_ID218	Unident._MST_RI2153.4_ID218_ID218_RI2153.4_MZ428	15.354	2153.2	428	0.0874635	8e-05	38.0488	435.024	22.4571	380.235
Unident._MST_RI2352.6_ID78	Unident._MST_RI2352.6_ID78_ID78_RI2352.6_MZ217	16.497	2352.6	217	0.66711	9e-05	1811.88	2716.01	344.094	863.233
Unident._MST_RI2438.3_ID222	Unident._MST_RI2438.3_ID222_ID222_RI2438.3_MZ325	16.983	2439	325	0.0393816	0.00011	50.8378	1290.91	48.579	1268.9
Unident._MST_RI2466.6_ID92	Unident._MST_RI2466.6_ID92_ID92_RI2466.6_MZ217	17.136	2466.1	217	0.639168	0.00019	523.34	818.784	82.8612	316.684
Unident._MST_RI2138.5_ID162	Unident._MST_RI2138.5_ID162_ID162_RI2138.5_MZ147	15.263	2138.5	147	0.638271	0.0003	5329.13	8349.32	1815.27	2544.15
Unident._MST_RI1877.7_ID213	Unident._MST_RI1877.7_ID213_ID213_RI1877.7_MZ307	13.505	1875	307	0.0060741	0.000609891	1515.42	249489	1638.6	306193
Unident._MST_RI1785.9_ID211	Unident._MST_RI1785.9_ID211_ID211_RI1785.9_MZ299	12.875	1785.9	299	0.117421	0.00128	59.432	506.146	26.0481	596.137
Unident._MST_RI1580_ID135	Unident._MST_RI1580_ID135_ID135_RI1580_MZ216	11.379	1579.8	216	0.0975541	0.00185506	141.311	1448.54	111.481	1818.1
[Unknown Possibly Tryptophan Related, RI1426.0]	[Unknown Possibly Tryptophan Related, RI1426.0]_ID82_RI1426_MZ160	10.065	1426.1	160	1.49003	0.00323	38230.6	25657.7	11332.8	8076.22
Unident._MST_RI2258.5_ID128	Unident._MST_RI2258.5_ID128_ID128_RI2258.5_MZ172	15.969	2258.5	172	0.566018	0.00678	156.193	275.951	113.516	113.104
[Unknown Disaccharide, RI2544.4]	[Unknown Disaccharide, RI2544.4]_ID291_RI2544.4_MZ361	17.592	2548.9	361	0.153308	0.0105561	96.7482	631.072	27.2161	939.811
Unident._MST_RI1472_ID44	Unident._MST_RI1472_ID44_ID44_RI1472_MZ234	10.455	1471.7	234	0.605854	0.01614	889.048	1467.43	355.672	995.529
Unident._MST_RI1934.6_ID49	Unident._MST_RI1934.6_ID49_ID49_RI1934.6_MZ319	13.917	1932.7	319	0.223352	0.0174685	1333.86	5972.03	1375.85	8718.32
Unident._MST_RI1128.5_ID84	Unident._MST_RI1128.5_ID84_ID84_RI1128.5_MZ147	7.524	1128.7	147	0.759884	0.0417	9282.78	12216	3551.24	4468.97
Unident._MST_RI2144.2_ID62	Unident._MST_RI2144.2_ID62_ID62_RI2144.2_MZ207	15.286	2142.4	207	0.795808	0.12232	13459.2	16912.7	5937.18	6400.82
Unident._MST_RI2325.4_ID196	Unident._MST_RI2325.4_ID196_ID196_RI2325.4_MZ417	16.347	2325.8	417	1.15267	0.13403	904.547	784.738	174.785	291.223
Unident._MST_RI2512.9_ID191	Unident._MST_RI2512.9_ID191_ID191_RI2512.9_MZ219	17.398	2512.9	219	0.78306	0.275892	1115.2	1424.16	593.763	1078.03
Unident._MST_RI2484.3_ID234	Unident._MST_RI2484.3_ID234_ID234_RI2484.3_MZ219	17.239	2484.3	219	0.558255	0.27834	96.8726	173.528	138.089	266.865
Unident._MST_RI2013.8_ID14	Unident._MST_RI2013.8_ID14_ID14_RI2013.8_MZ257	14.481	2013.9	257	4.41199	0.282084	1493.25	338.452	2583.17	276.872
Unident._MST_RI1873.3_ID32	Unident._MST_RI1873.3_ID32_ID32_RI1873.3_MZ405	13.491	1873	405	0.801474	0.28832	1907.6	2380.11	625.987	1950.87
NA under Citric acid	Unident._MST_RI1814.1_ID212_ID212_RI1814.1_MZ155	13.075	1814.1	155	0.929855	0.31324	2630.9	2829.36	393.902	769.291
Unident._MST_RI1092_ID171	Unident._MST_RI1092_ID171_ID171_RI1092_MZ204	7.213	1092.3	204	0.837302	0.331253	2236.25	2670.78	1361.44	897.394
Unident._MST_RI1405.9_ID229	Unident._MST_RI1405.9_ID229_ID229_RI1405.9_MZ235	9.892	1405.9	235	0.241404	0.338734	53.5812	221.957	38.1329	460.836
Unident._MST_RI3013.2_ID83	Unident._MST_RI3013.2_ID83_ID83_RI3013.2_MZ205	20.144	3013.3	205	0.839472	0.35365	1371.69	1633.99	419.508	1229.22
Unident._MST_RI1856.7_ID11	Unident._MST_RI1856.7_ID11_ID11_RI1856.7_MZ345	13.374	1856.6	345	0.870535	0.41697	13150.2	15105.8	6344.88	7367.96
Unident._MST_RI1754.9_ID29	Unident._MST_RI1754.9_ID29_ID29_RI1754.9_MZ292	12.648	1754.3	292	1.07652	0.44286	1856.63	1724.66	379.396	636.246
NA	[Sedoheptulose methoxime (6TMS), MS85, RI2094.1]_ID250_RI2094.1_MZ319	15.051	2103.9	319	1.03564	0.64853	1594.83	1539.95	242.62	473.289
NA under [Tetradecanoic acid (1TMS), MS93, RI1849.4, Putative but Unconfirmed]	Unident._MST_RI1850.9_ID165_ID165_RI1850.9_MZ173	13.334	1851	173	0.972621	0.87618	2221.2	2283.73	702.487	1679
